# Supplementary material for: Metabolomic Analysis of Histological Composition Variability of High-Grade Serous Ovarian Cancer Using 1H HR MAS NMR Spectroscopy
Source: Int J Mol Sci. 2024 Oct 10;25(20):10903. doi: 10.3390/ijms252010903 (PMC11507550; doi:10.3390/ijms252010903)
Supplement: Supplementary file 1 [file ijms-25-10903-s001.zip]

Archive with 1 entries (1 files):
- ijms-3233036-supplementary.pdf
